# Supplementary material for: Utility of artificial intelligence-based conversation voice analysis for detecting cognitive decline
Source: PLoS One. 2025 Jun 2;20(6):e0325177. doi: 10.1371/journal.pone.0325177 (PMC12129157; doi:10.1371/journal.pone.0325177)
Supplement: S3 Data — (XLSX) [file pone.0325177.s003.xlsx]

## Sheet: Summary
		MMSE得点（30点満点）	MoCA得点（31点満点）	臨床病型	ステージ分類	CDR-Global	MMSE_Dementia					ステージ分類
	ALL											dementia（mild）	dementia（mild）
	Train											MCI	MCI
	Test											Normal	Normal
												dementia (moderate)	dementia (moderate)
												dementia (mild)	dementia (mild)	FALSE
												dementia (severe)	dementia (severe)
												dementia（moderate）	dementia（moderate）
																			MMSE_Dementia	Model_Prediction	Model_Probability	Result
																			0	0	0.0366569	1
																			0	0	0.215589	1
																			0	0	0.192707	1
																			0	0	0.250947	1
																			0	0	0.219148	1
				0	0.1	0.2	0.3	0.4	0.5	0.6	0.7	0.8	0.9	1					0	0	0.217375	1
			TP	7	7	7	7	7	7	5	5	1	0	0					0	0	0.294005	1
			FP	13	12	10	4	2	0	0	0	0	0	0					0	0	0.237225	1
			TN	0	1	3	9	11	13	13	13	13	13	13					0	0	0.188217	1
			FN	0	0	0	0	0	0	2	2	6	7	7					0	0	0.358495	1
			TPR	1	1	1	1	1	1	0.714286	0.714286	0.142857	0	0					0	0	0.493039	1
			FPR	1	0.923077	0.769231	0.307692	0.153846	0	0	0	0	0	0					0	0	0.387745	1
																			1	0	0.473376	0
																			1	1	0.532048	1
																			1	1	0.718536	1
																			1	1	0.764059	1
																			1	1	0.583139	1
																			1	1	0.735631	1
																			1	1	0.870396	1
																			1	1	0.713622	1

## Sheet: Voice data for ML
Education year	CDR-Global	MMSE score	Clinical diagnosis	cognitive staging	MMSE_Dementia
9	0.5	20	AD	MCI	1	CD
16	0.5	21	AD	MCI	1	CD
9	0.5	19	AD	MCI	1	CD
12	0.5	19	AD	MCI	1	CD
12	1	20	AD	dementia（mild）	1	CD
12	1	22	AD	dementia（mild）	1	CD
12	1	13	AD	dementia (mild)	1	CD
16	1	21	AD	dementia (mild)	1	CD
12	1	16	AD	dementia (mild)	1	CD
14	1	21	AD	dementia (mild)	1	CD
12	1	9	AD	dementia (mild)	1	CD
9	1	16	AD	dementia (mild)	1	CD
12	1	20	AD	dementia (mild)	1	CD
12	1	14	AD	dementia (mild)	1	CD
11	1	23	AD	dementia (mild)	1	CD
16	1	23	AD	dementia（mild）	1	CD
13	1	20	AD	dementia (mild)	1	CD
16	1	20	AD	dementia (mild)	1	CD
12	1	17	AD	dementia (mild)	1	CD
14	1	19	AD	dementia (mild)	1	CD
11	1	18	AD	dementia (mild)	1	CD
14	1	22	AD	dementia (mild)	1	CD
12	1	23	AD	dementia (mild)	1	CD
12	1	21	AD	dementia (mild)	1	CD
10	1	18	AD	dementia (mild)	1	CD
16	1	22	AD	dementia (mild)	1	CD
12	1	15	AD	dementia (mild)	1	CD
12	1	16	AD	dementia (mild)	1	CD
16	1	20	AD	dementia (mild)	1	CD
16	1	20	AD	dementia (mild)	1	CD
9	1	22	AD	dementia (mild)	1	CD
12	1	14	AD	dementia (mild)	1	CD
12	1	23	AD	dementia (mild)	1	CD
12	1	13	AD	dementia (mild)	1	CD
9	1	15	AD	dementia (mild)	1	CD
11	1	21	AD	dementia (mild)	1	CD
12	1	20	AD	dementia (mild)	1	CD
16	1	21	AD	dementia（mild）	1	CD
12	1	19	AD	dementia（mild）	1	CD
12	1	14	AD	dementia（mild）	1	CD
12	1	19	AD	dementia（mild）	1	CD
9	1	19	AD	dementia（mild）	1	CD
9	1	20	AD	dementia（mild）	1	CD
18	1	17	AD	dementia（mild）	1	CD
9	1	15	AD	dementia（mild）	1	CD
14	1	17	AD	dementia（mild）	1	CD
12	1	19	AD	dementia（mild）	1	CD
16	1	22	AD	dementia（mild）	1	CD
14	1	21	AD	dementia（mild）	1	CD
14	1	20	AD	dementia（mild）	1	CD
12	1	23	AD	dementia（mild）	1	CD
12	2	15	AD	dementia (moderate)	1	CD
9	2	6	AD	dementia (moderate)	1	CD
9	2	16	AD	dementia (moderate)	1	CD
13	2	17	AD	dementia (moderate)	1	CD
12	2	16	AD	dementia (moderate)	1	CD
14	2	16	AD	dementia (moderate)	1	CD
16	2	13	AD	dementia (moderate)	1	CD
22	2	20	AD	dementia (moderate)	1	CD
16	2	15	AD	dementia (moderate)	1	CD
12	2	15	AD	dementia (moderate)	1	CD
9	2	17	AD	dementia (moderate)	1	CD
9	2	17	AD	dementia (moderate)	1	CD
12	2	16	AD	dementia（moderate）	1	CD
14	2	16	AD	dementia（moderate）	1	CD
12	2	15	AD	dementia（moderate）	1	CD
16	3	6	AD	dementia (severe)	1	CD
16	0.5	25	AD	MCI	0	CN
16	0.5	27	AD	MCI	0	CN
12	1	24	AD	dementia（mild）	0	CN
16	1	25	AD	dementia (mild)	0	CN
12	1	24	AD	dementia (mild)	0	CN
12	1	25	AD	dementia (mild)	0	CN
12	1	25	AD	dementia (mild)	0	CN
12	1	25	AD	dementia (mild)	0	CN
16	1	25	AD	dementia (mild)	0	CN
12	1	27	AD	dementia (mild)	0	CN
14	1	25	AD	dementia（mild）	0	CN
12	1	25	AD	dementia（mild）	0	CN
14	1	26	AD	dementia（mild）	0	CN
16	1	24	AD	dementia（mild）	0	CN
16	1	24	AD	dementia（mild）	0	CN
16	1	24	AD	dementia（mild）	0	CN
18	1	26	AD	dementia（mild）	0	CN
16	2	26	AD	dementia（moderate）	0	CN
16	0.5	23	brain tumor	MCI	1	CD
12	1	17	brain tumor	dementia（mild）	1	CD
11	0.5	26	brain tumor	MCI	0	CN
9	1	28	brain tumor	dementia（mild）	0	CN
16	2	13	CBD	dementia (moderate)	1	CD
16	0.5	28	CBD	MCI	0	CN
16	0.5	29	depression	MCI	0	CN
16	0.5	29	depression	MCI	0	CN
15	0.5	29	depression	MCI	0	CN
14	1	18	DLB	dementia (mild)	1	CD
12	1	22	DLB	dementia (mild)	1	CD
12	1	18	DLB	dementia (mild)	1	CD
16	1	20	DLB	dementia（mild）	1	CD
16	0	30	DLB	Normal	0	CN
16	0.5	24	DLB	MCI	0	CN
12	0.5	25	DLB	MCI	0	CN
12	0.5	27	DLB	MCI	0	CN
12	0.5	26	DLB	MCI	0	CN
14	0.5	29	DLB	MCI	0	CN
12	1	27	DLB	dementia (mild)	0	CN
16	1	24	DLB	dementia (mild)	0	CN
13	0.5	27	FTD	MCI	0	CN
16	0.5	26	FTD	MCI	0	CN
12	0	22	MCI	Normal	1	CD
12	0.5	23	MCI	MCI	1	CD
11	0.5	19	MCI	MCI	1	CD
12	0.5	21	MCI	MCI	1	CD
12	0.5	21	MCI	MCI	1	CD
9	0.5	21	MCI	MCI	1	CD
16	0.5	21	MCI	MCI	1	CD
12	0.5	23	MCI	MCI	1	CD
12	0.5	23	MCI	MCI	1	CD
12	0.5	22	MCI	MCI	1	CD
9	0.5	23	MCI	MCI	1	CD
14	0.5	20	MCI	MCI	1	CD
15	0.5	23	MCI	MCI	1	CD
12	0	28	MCI	MCI	0	CN
14	0	26	MCI	Normal	0	CN
12	0	30	MCI	MCI	0	CN
16	0.5	26	MCI	MCI	0	CN
14	0.5	27	MCI	MCI	0	CN
14	0.5	28	MCI	MCI	0	CN
16	0.5	26	MCI	MCI	0	CN
16	0.5	26	MCI	MCI	0	CN
12	0.5	29	MCI	MCI	0	CN
14	0.5	27	MCI	MCI	0	CN
9	0.5	25	MCI	MCI	0	CN
16	0.5	27	MCI	MCI	0	CN
9	0.5	27	MCI	MCI	0	CN
12	0.5	24	MCI	MCI	0	CN
12	0.5	27	MCI	MCI	0	CN
16	0.5	24	MCI	MCI	0	CN
18	0.5	24	MCI	MCI	0	CN
16	0.5	24	MCI	MCI	0	CN
16	0.5	25	MCI	MCI	0	CN
12	0.5	25	MCI	MCI	0	CN
16	0.5	30	MCI	MCI	0	CN
12	0.5	28	MCI	MCI	0	CN
12	0.5	27	MCI	MCI	0	CN
16	0.5	28	MCI	MCI	0	CN
14	0.5	27	MCI	MCI	0	CN
16	0.5	25	MCI	MCI	0	CN
14	0.5	24	MCI	MCI	0	CN
9	0.5	26	MCI	MCI	0	CN
16	0.5	28	MCI	MCI	0	CN
9	0.5	27	MCI	MCI	0	CN
12	0.5	28	MCI	MCI	0	CN
9	0.5	26	MCI	MCI	0	CN
16	0.5	28	MCI	MCI	0	CN
16	0.5	27	MCI	MCI	0	CN
12	0.5	25	MCI	MCI	0	CN
12	0.5	28	MCI	MCI	0	CN
11	0.5	25	MCI	MCI	0	CN
9	0.5	28	MCI	MCI	0	CN
12	0.5	27	MCI	MCI	0	CN
16	0.5	29	MCI	MCI	0	CN
12	0.5	26	MCI	MCI	0	CN
12	0.5	27	MCI	MCI	0	CN
16	0.5	24	MCI	MCI	0	CN
11	0.5	26	MCI	MCI	0	CN
12	0.5	27	MCI	MCI	0	CN
14	0.5	29	MCI	MCI	0	CN
9	0.5	26	MCI	MCI	0	CN
9	0.5	27	MCI	MCI	0	CN
16	0.5	29	MCI	MCI	0	CN
12	0.5	24	MCI	MCI	0	CN
12	0.5	29	MCI	MCI	0	CN
14	0.5	26	MCI	MCI	0	CN
16	0.5	29	MCI	MCI	0	CN
12	0.5	28	MCI	MCI	0	CN
12	0.5	28	MCI	MCI	0	CN
16	0.5	28	MCI	MCI	0	CN
12	0.5	30	MCI	MCI	0	CN
16	0.5	27	MCI	MCI	0	CN
13	0.5	27	MCI	MCI	0	CN
16	0.5	27	MCI	MCI	0	CN
12	0.5	25	MCI	MCI	0	CN
14	0.5	27	MCI	MCI	0	CN
18	0.5	26	MCI	MCI	0	CN
16	0.5	30	MCI	MCI	0	CN
12	0.5	27	MCI	MCI	0	CN
12	1	16	MSA	dementia（mild）	1	CD
18	0.5	26	MSA	MCI	0	CN
14	0.5	27	MSA	MCI	0	CN
16	1	20	N/A	dementia（mild）	1	CD
9	1	19	N/A	dementia（mild）	1	CD
8	2	12	N/A	dementia（moderate）	1	CD
12	1	21	N/A	N/A	1	CD
12	0.5	28	N/A	N/A	0	CN
14	0.5	28	N/A	N/A	0	CN
12	2	17	NIID	dementia (moderate)	1	CD
14	1	22	NPH	dementia (mild)	1	CD
12	1	20	NPH	dementia（mild）	1	CD
12	2	22	NPH	dementia (moderate)	1	CD
9	0.5	25	NPH	MCI	0	CN
9	0.5	26	NPH	MCI	0	CN
12	1	24	NPH	dementia (mild)	0	CN
12	1	26	NPH	dementia (mild)	0	CN
14	1	21	PD	dementia (mild)	1	CD
12	2	18	PD	dementia（moderate）	1	CD
14	0	26	PD	Normal	0	CN
14	0	30	PD	Normal	0	CN
16	0	29	PD	Normal	0	CN
19	0.5	29	PD	MCI	0	CN
24	0.5	28	PD	MCI	0	CN
12	0.5	28	PD	MCI	0	CN
16	0.5	29	PD	MCI	0	CN
16	0	30	SCD	Normal	0	CN
12	0	28	SCD	Normal	0	CN
14	0	25	SCD	Normal	0	CN
18	0	30	SCD	Normal	0	CN
16	0	30	SCD	Normal	0	CN
12	0	29	SCD	Normal	0	CN
19	0	29	SCD	Normal	0	CN
16	0	29	SCD	Normal	0	CN
16	0	30	SCD	Normal	0	CN
16	0	26	SCD	Normal	0	CN
16	0	30	SCD	Normal	0	CN
14	0	30	SCD	Normal	0	CN
12	0	27	SCD	Normal	0	CN
14	0	26	SCD	Normal	0	CN
16	0	30	SCD	Normal	0	CN
16	0	30	SCD	Normal	0	CN
16	0	27	SCD	Normal	0	CN
12	0	28	SCD	Normal	0	CN
12	0	27	SCD	Normal	0	CN
14	0	30	SCD	Normal	0	CN
12	0	30	SCD	Normal	0	CN
16	0	30	SCD	Normal	0	CN
14	0	29	SCD	Normal	0	CN
14	0	30	SCD	Normal	0	CN
15	0	28	SCD	Normal	0	CN
16	0	29	SCD	Normal	0	CN
16	0	30	SCD	Normal	0	CN
14	0	30	SCD	Normal	0	CN
13	0	29	SCD	Normal	0	CN
10	0	30	SCD	Normal	0	CN
12	0.5	29	SCD	MCI	0	CN
16	0.5	29	SCD	MCI	0	CN
16	0.5	30	SCD	MCI	0	CN
13	0.5	29	SCD	MCI	0	CN
12	0.5	23	VaD	MCI	1	CD
14	1	23	VaD	dementia（mild）	1	CD
12	1	22	VaD	dementia (mild)	1	CD
12	1	19	VaD	dementia (mild)	1	CD
12	1	18	VaD	dementia (mild)	1	CD
9	1	20	VaD	dementia (mild)	1	CD
12	1	18	VaD	dementia (mild)	1	CD
11	1	20	VaD	dementia（mild）	1	CD
14	1	18	VaD	dementia（mild）	1	CD
13	2	16	VaD	dementia (moderate)	1	CD
9	2	14	VaD	dementia (moderate)	1	CD
16	2	16	VaD	dementia (moderate)	1	CD
16	2	22	VaD	dementia (moderate)	1	CD
12	2	19	VaD	dementia（moderate）	1	CD
9	2	21	VaD	dementia（moderate）	1	CD
16	0.5	24	VaD	MCI	0	CN
12	1	25	VaD	dementia (mild)	0	CN

## Sheet: Test data
Education year	CDR-Global	MMSE	Clinical diagnosis	Cognitive staging	Data labeling	AI Prediction	Probability	Result
16	0	30	SCD	Normal	0	0	0.0366569	1
16	0	29	SCD	Normal	0	0	0.215589	1
12	0	29	SCD	Normal	0	0	0.192707	1
16	0	28	SCD	Normal	0	0	0.250947	1
14	0	28	SCD	Normal	0	0	0.219148	1
11	0	27	MCI	Normal	0	0	0.217375	1
14	0.5	26	MCI	MCI	0	0	0.294005	1
16	0.5	25	MCI	MCI	0	0	0.237225	1
12	0.5	25	MCI	MCI	0	0	0.188217	1
17	0.5	25	MCI	MCI	0	0	0.358495	1
12	0.5	24	MCI	MCI	0	0	0.493039	1
14	0.5	24	MCI	MCI	0	0	0.387745	1
14	1	23	AD	dementia (mild)	1	0	0.473376	0
16	1	23	AD	dementia (mild)	1	1	0.532048	1
9	1	21	AD	dementia (mild)	1	1	0.718536	1
12	1	19	DLB	dementia (mild)	1	1	0.764059	1
14	2	18	AD	dementia (moderate)	1	1	0.583139	1
9	2	17	VaD	dementia (moderate)	1	1	0.735631	1
12	2	13	DLB	dementia (moderate)	1	1	0.870396	1
16	2	13	AD	dementia (moderate)	1	1	0.713622	1
